# Supplementary material for: Isotopic Incorporation Rates and Discrimination Factors in Mantis Shrimp Crustaceans
Source: PLoS One. 2015 Apr 2;10(4):e0122334. doi: 10.1371/journal.pone.0122334 (PMC4383329; doi:10.1371/journal.pone.0122334)
Supplement: S1 Dataset — The text file entitled “S1_Dataset” is a spreadsheet with the muscle stable isotope data and the growth and molting data. The columns respond to the data as follows: TIME is the day on which the animal was sacrificed. INDIVIDUAL has the individual identification numbers. Initial_Carapace_mm and Final_Carapace_mm refer to the carapace lengths of the individuals one day prior to the start of the experiment (initial) and on the day of sacrifice (final), respectively. Initial_MASS_(mg) and Final_MASS_(mg) refer to the mass of the individuals one day prior to the start of the experiment and on the day of sacrifice, respectively. CL_change refers to the change in carapace length between the initial and final carapace length values. W_change refers to the change in mass between the initial and final masses. Molt refers to whether or not the individuals molted during the experiment (n = did not molt, y = did molt during the study). Sex is the sex of the individual (f = female, m = male). δ15N and δ13C are the nitrogen and carbon stable isotope values, respectively, represented in parts per mil (‰). (TXT) [file pone.0122334.s001.txt]

TIME	INDIVIDUAL	Initial_Carapace_mm	Final_Carapace_mm	Initial_MASS_(mg)	Final_MASS_(mg)	CL_change	W_change	Molt	Sex	d15N	d13C
0	14	10.27	NA	1.65159	NA	NA	NA	n	f	6.92	-8.87
0	15	9.07	8.94	1.013	0.9984	-0.13	-0.0146	n	m	8.51	-11.69
0	16	7.93	7.88	0.72954	0.71634	-0.05	-0.0132	n	f	7.99	-11.41
0	19	7.63	7.83	0.76522	0.75232	0.2	-0.0129	n	f	8.11	-9.51
0	24	8.94	8.89	1.0019	0.98443	-0.05	-0.01747	n	m	7.85	-7.64
0	47	10	9.98	1.3892	1.38515	-0.02	-0.00405	n	m	8.65	-10.52
0	53	8.65	8.63	0.8926	0.87256	-0.02	-0.02004	n	m	7.52	-12.53
0	82	8.16	8.18	0.851	0.84237	0.02	-0.00863	n	m	7.21	-8.5
0	93	9.88	9.78	1.41477	1.41595	-0.1	0.00118	n	f	8.09	-8.74
1	18	10.9	11.01	1.7883	1.781065	0.11	-0.007235	n	f	8.29	-9.13
1	28	8.09	8.46	0.995	1.00258	0.37	0.00758	n	f	7.14	-7.46
1	30	8.23	7.92	0.75491	0.75375	-0.31	-0.00116	n	m	7.66	-10.93
1	45	8.11	8.18	0.81667	0.8163	0.07	-0.00037	n	f	7.63	-8.03
2	8	10.41	9.99	1.466679	1.4651	-0.42	-0.001579	n	m	7.97	-10.04
2	11	8.72	8.84	1.026	0.95333	0.12	-0.07267	n	m	7.34	-8.16
2	27	8.92	8.73	1.00733	1.01725	-0.19	0.00992	n	f	8.52	-8.42
2	31	8.75	8.49	0.94567	0.95081	-0.26	0.00514	n	f	7.71	-8.62
2	35	9.57	9.78	1.34789	1.3495	0.21	0.00161	n	m	8.19	-9.58
2	40	8.75	8.89	1.05578	1.05435	0.14	-0.00143	n	m	7.33	-9.2
4	1	8.98	8.68	0.99384	2.00147	-0.3	0.00866	n	m	7.93	-8.9
4	5	10.52	10.4	1.716	1.70771	-0.12	-0.00829	n	m	8.48	-9.1
4	6	10.12	10.14	1.463	1.40662	0.02	-0.05638	n	m	7.51	-8.37
4	21	9.84	9.98	1.41867	1.42763	0.14	0.00896	n	f	8.26	-9.56
4	26	11.53	11.43	2.06216	2.07335	-0.1	0.01119	n	f	8.78	-8.94
4	33	9.22	9.21	1.32501	1.29115	-0.01	-0.03386	n	f	8.39	-9.84
7	17	9.64	9.7	1.2551	1.25906	0.06	0.00396	n	f	8.62	-10.96
7	23	10.44	10.4	1.63329	1.6163	-0.04	-0.01699	n	m	8.01	-9.69
7	29	8	7.96	0.70823	0.71295	-0.04	0.00472	n	m	9.22	-11.98
7	38	8.36	8.56	0.89371	0.88608	0.2	-0.00763	n	m	7.74	-9.94
7	39	8.71	8.79	1.07486	1.05777	0.08	-0.01709	n	f	8	-10.1
7	43	8.27	8.36	0.85929	0.85562	0.09	-0.00367	n	f	7.95	-8.55
13	3	9.68	9.49	1.25017	1.23905	-0.19	-0.01112	n	f	8.41	-10.92
13	20	10.26	9.91	1.45325	1.45051	-0.35	-0.00274	n	f	8.04	-7.73
13	32	9.44	9.32	1.1959	1.20335	-0.12	0.00745	n	f	9.34	-11.01
13	34	8.74	8.94	1.03005	1.03608	0.2	0.00603	n	m	8.76	-9.86
13	41	8.94	8.89	0.97919	0.9842	-0.05	0.00501	n	m	8.82	-10.8
13	42	8.31	8.19	0.89207	0.89019	-0.12	-0.00188	n	f	7.9	-9.08
19	9	9.47	9.55	1.14028	1.35313	0.08	0.21285	n	f	8.88	-10.68
19	10	11.84	11.59	1.197	1.96099	-0.25	0.76399	n	m	8.904958707	-10.93
19	12	11.99	11.97	2.497	2.48244	-0.02	-0.01456	n	f	8.531750304	-9.68
19	22	10.35	10.27	1.61245	1.63113	-0.08	0.01868	n	f	9.077985761	-11.05
19	37	10.02	10.1	1.50652	1.50912	0.08	0.0026	n	f	8.524303506	-9.28
19	46	9.26	9.31	1.2589	1.27839	0.05	0.01949	n	m	7.912401011	-8.23
25	58	9.01	8.58	1.12485	1.11072	-0.43	-0.01413	n	f	9.233201797	-10.12
25	62	10.47	9.9	1.37865	1.31506	-0.57	-0.06359	n	m	8.48764764	-10.75
25	73	8.82	8.6	1.01841	1.01879	-0.22	0.00038	n	f	9.329555611	-10.71
25	80	9.55	9.78	1.42608	1.42032	0.23	-0.00576	n	f	9.421731456	-10.99
25	86	8.83	8.89	1.00464	1.00244	0.06	-0.0022	n	m	8.339279807	-9.62
25	100	8.91	8.66	1.0687	1.0692	-0.25	0.0005	n	f	8.585540318	-9.41
31	50	11.9	11.57	2.6392	2.382	-0.33	-0.2572	n	f	8.913141277	-8.98
31	65	8.51	8.48	0.98071	0.96915	-0.03	-0.01156	n	f	9.062029764	-11.84
31	68	9.29	9.54	1.32223	1.30536	0.25	-0.01687	n	f	8.688946091	-9.63
31	71	8.67	8.92	0.9037	0.888904	0.25	-0.014796	n	f	9.96	-11.68
31	85	8.4	8.23	0.97298	0.98105	-0.17	0.00807	n	f	9.326018384	-10.62
31	89	10.11	9.92	1.49918	1.51277	-0.19	0.01359	n	f	9.358661227	-8.91
40	56	9.25	9.57	1.10745	1.10281	0.32	-0.00464	n	f	9.714138224	-11.67
40	72	11.13	10.63	1.935	1.89096	-0.5	-0.04404	n	f	8.932489055	-9.72
40	76	8.5	8.48	0.94509	0.89179	-0.02	-0.0533	n	f	9.085166955	-10.39
40	81	8.75	8.92	1.04478	1.5053	0.17	0.46052	n	f	10.23246045	-11.08
40	90	10.3	10.25	1.6208	1.64579	-0.05	0.02499	n	f	9.35	-9.92
40	98	9.77	9.54	1.28775	1.27813	-0.23	-0.00962	n	m	7.481989124	-8.71
64	49	9.06	9.09	1.0025	0.9576	0.03	-0.0449	n	m	9.172862554	-10.9
64	55	10.59	10.23	1.599	1.56652	-0.36	-0.03248	n	f	9.548264095	-11.88
64	61	7.98	8.15	0.74718	0.76677	0.17	0.01959	n	f	10.85465897	-12.63
64	64	9.8	9.74	1.38932	1.3782	-0.06	-0.01112	n	f	8.595676749	-10
64	83	8.01	8.01	0.83364	0.82822	0	-0.00542	n	f	11.2945261	-11.96
64	91	9.63	9.43	1.3712	1.36868	-0.2	-0.00252	n	f	9.16051107	-8.92
97	51	9.55	10.05	1.19729	1.15774	0.5	-0.03955	n	f	10.49	-11.02
97	59	10.74	11.49	1.56684	1.54962	0.75	-0.01722	n	m	10.51302695	-11.63
97	78	9.56	10.07	1.26068	1.23062	0.51	-0.03006	n	m	9.62	-10.18
97	88	9.36	9.8	1.210973	1.1295	0.44	-0.081473	n	m	8.707701736	-11.79
97	96	8.79	9.21	1.02033	0.97213	0.42	-0.0482	n	f	9.815071876	-11.15
97	97	9.74	10.22	1.2391	1.2306	0.48	-0.0085	n	m	11.57	-12.34
127	57	8.4	7.76	0.83125	0.82152	-0.64	-0.00973	n	f	9.83706181	-11.11
127	70	8.32	8.42	0.92745	0.95069	0.1	0.02324	n	f	11.46	-11.34
127	75	11.07	10.63	2.18456	2.08483	-0.44	-0.09973	n	f	8.65	-9.55
127	79	9.62	9.59	1.29408	1.31512	-0.03	0.02104	n	f	11.25740591	-12.06
127	84	11.39	10.69	2.1187	2.05756	-0.7	-0.06114	n	f	8.800173989	-10.58
127	92	7.88	7.61	0.72871	0.70281	-0.27	-0.0259	n	m	9.035823974	-11.57
160	52	8.2	8.09	0.85332	0.85616	-0.11	0.00284	n	f	9.969004887	-10.48
160	67	9.65	9.68	1.38047	1.39655	0.03	0.01608	n	f	10.40790755	-10.93
160	74	8.62	8.19	1.02059	0.87222	-0.43	-0.14837	y	f	9.023087453	-11.42
160	87	8.27	8.03	0.75166	0.69873	-0.24	-0.05293	y	m	11.41750491	-12.7
193	54	9.08	9.07	1.10871	1.04396	-0.01	-0.06475	y	f	11.56510676	-13.21
193	66	10.65	10.34	1.71106	1.57595	-0.31	-0.13511	y	f	12.17215128	-12.83
193	94	7.94	7.98	0.7264	0.68027	0.04	-0.04613	y	m	11.35738054	-13.11
223	13	8.55	9.26	1.04073	0.85147	0.71	-0.18926	y	f	10.18180971	-12.23
223	36	9.27	9.72	1.16835	1.09487	0.45	-0.07348	y	f	10.08888512	-11.13
223	44	7.96	8.69	0.78709	0.79413	0.73	0.00704	y	f	11.28705407	-13.64
292	33.11	NA	8.65	NA	NA	NA	NA	y	m	10.91197539	-11.3
292	33.51	NA	8.4	NA	NA	NA	NA	y	f	11.41818679	-11.6
292	69	8.65	8.94	1.0005	0.84331	0.29	-0.15719	y	f	11.11031677	-11.93
											
											
											
											
											
