# Supplementary material for: Isotopic Incorporation Rates and Discrimination Factors in Mantis Shrimp Crustaceans
Source: PLoS One. 2015 Apr 2;10(4):e0122334. doi: 10.1371/journal.pone.0122334 (PMC4383329; doi:10.1371/journal.pone.0122334)
Supplement: S2 Dataset — The text file entitled “S2_Dataset” is a spreadsheet with the stable isotope values of hemolymph and the mass and molting data. The columns respond to the data as follows: TIME is the day on which the animal was sacrificed. INDIVIDUAL refers to the individual identification numbers. Initial_MASS and Final_MASS refer to the mass of the individuals one day prior to the start of the experiment and on the day of sacrifice, respectively. Molt refers to whether or not the individual molted during the experiment (n = did not molt, y = did molt during the study). Sex is the sex of the individual (f = female, m = male). δ15N and δ13C are the nitrogen and carbon stable isotope values, respectively, represented in parts per mil (‰). (TXT) [file pone.0122334.s002.txt]

TIME	INDIVIDUAL	Initial_MASS	Final_MASS	Molt	Sex	d15N	d13C
0	14	1.65159	NA	n	f	6.59	-11.28
0	47	1.3892	1.38515	n	m	6.63	-10.48
0	53	0.8926	0.87256	n	m	6.08	-11.1
0	82	0.851	0.84237	n	m	6	-10.12
0	93	1.41477	1.41595	n	f	6.51	-9.81
1	2	1.21183	1.2028	n	f	8.06	-11.13
1	4	1.01797	1.022	n	f	6.95	-8.03
1	18	1.7883	1.781065	n	f	6.53	-11.35
1	45	0.81667	0.8163	n	f	7.65	-12.33
2	35	1.34789	1.3495	n	m	6.66	-12.01
2	40	1.05578	1.05435	n	m	6.43	-10.34
4	5	1.70771	1.71772	n	m	6.42	-10.9
4	6	1.40662	1.4119	n	m	6.08	-16.12
4	21	1.41867	1.42763	n	f	7.3	-12.24
4	26	2.06216	2.07335	n	f	7.22	-11.24
4	33	1.32501	1.29115	n	f	6.05	-12.49
7	23	1.63329	1.6163	n	m	6.91	-13.31
7	38	0.89371	0.88608	n	m	6.54	-13.78
13	34	1.03005	1.03608	n	m	8.5	-13.05
13	42	0.89207	0.89019	n	f	7.42	-11.9
19	9	1.14028	1.35313	n	f	7.41	-12.17
19	12	2.497	2.48244	n	f	8.04	-16.98
19	37	1.50652	1.50912	n	f	9.19	-11.23
25	58	1.12485	1.11072	n	f	9.48	-12.48
25	73	1.01841	1.01879	n	f	9.3	-15.43
31	50	2.6392	2.382	n	f	8.87	-10.98
31	71	0.9037	0.888904	n	f	10.22	-13.88
31	85	0.97298	0.98105	n	f	8.86	-11.78
31	89	1.49918	1.51277	n	f	9.08	-11.26
40	56	1.10745	1.10281	n	f	8.84	-12.82
40	72	1.935	1.89096	n	f	8.09	-12.34
40	81	1.04478	1.5053	n	f	10.17	-14.2
40	90	1.6208	1.64579	n	f	9.76	-13.47
40	98	1.28775	1.27813	n	m	6.65	-10.5
64	49	1.0025	0.9576	n	m	9.2	-13.44
64	55	1.599	1.56652	n	f	8.65	-13.31
64	61	0.74718	0.76677	n	f	10.77	-14.03
64	64	1.38932	1.3782	n	f	7.8	-12.68
64	83	0.83364	0.82822	n	f	10.06	-14.2
64	91	1.3712	1.36868	n	f	8.86	-14.33
97	51	1.19729	1.15774	n	f	9.88	-11.92
97	59	1.56684	1.54962	n	m	8.91	-12.62
97	78	1.26068	1.23062	n	m	9.08	-12.48
97	88	1.210973	1.1295	n	m	7.54	-12.93
97	96	1.02033	0.97213	n	f	10.12	-12.67
97	97	1.02033	0.97213	n	m	11.34	-13.5
127	70	0.92745	0.95069	n	f	11.25	-14.06
127	75	2.18456	2.08483	n	f	8.69	-12.32
127	79	1.29408	1.31512	n	f	9.11	-13.83
127	84	2.1187	2.05756	n	f	8.48	-12.05
127	92	0.72871	0.70281	n	m	8.19	-12.76
160	52	0.85332	0.85616	n	f	11.5	-13.6
160	67	1.38047	1.39655	n	f	10.6	-13.85
160	74	1.02059	0.87222	y	f	7.61	-13.33
160	87	0.75166	0.69873	y	m	10.07	-14.99
193	54	1.10871	1.04396	y	f	11.1	-16.14
193	66	1.71106	1.57595	y	f	11.29	-14.7
193	94	0.7264	0.68027	y	m	10.91	-14.39
223	13	1.04073	0.85147	y	f	9.52	-14.12
223	36	1.16835	1.09487	y	f	9.78	-13.59
223	44	0.78709	0.79413	y	f	10.66	-13.79
