# Supplementary material for: Isotopic Incorporation Rates and Discrimination Factors in Mantis Shrimp Crustaceans
Source: PLoS One. 2015 Apr 2;10(4):e0122334. doi: 10.1371/journal.pone.0122334 (PMC4383329; doi:10.1371/journal.pone.0122334)
Supplement: S3 Dataset — The text file entitled “S3_Dataset” is a spreadsheet with the stable isotope values of the muscle tissue from the initial diet, Cerithium eburneum, and the experimental diet, Tegula funebralis. The column Species, refers to whether the tissue was from C. eburneum (C) or T. funebralis (T). The columns entitled δ15N and δ13C are the nitrogen and carbon stable isotope values, respectively, represented in parts per mil (‰). (TXT) [file pone.0122334.s003.txt]

Species	d15N	d13C
T	10.19	-15.28
T	10.03	-15.05
T	10.04	-15.34
T	9.7	-14.46
T	10.02	-14.9
T	10.07	-15.26
T	9.49	-15.97
T	10.03	-14.28
T	9.96	-15.6
T	10.12	-14.94
C	5.02	-8.84
C	4.37	-9.96
C	4.63	-9.69
C	3.86	-7.92
C	4.65	-9.33
C	4.53	-9.13
C	5.09	-9.4
C	4.79	-8.9
C	4.72	-8.96
C	4.95	-8.96
C	4.02	-10.05
C	4.81	-8.47
C	4.12	-7.31
C	4.45	-7.53
C	4.63	-9.36
C	4.71	-7.69
C	4.48	-8.76
C	4.94	-9.07
C	4.15	-7.14
C	4.73	-7.97
